# Supplementary material for: Wild Birds Pose Unique Food Safety Threats in the US Southeast
Source: Animals (Basel). 2025 Sep 26;15(19):2813. doi: 10.3390/ani15192813 (PMC12523605; doi:10.3390/ani15192813)
Supplement: Supplementary file 1 [file animals-15-02813-s001.zip]

Archive with 1 entries (1 files):
- animals-3835857-supplementary.pdf
